# Supplementary material for: Anti-Interference Detection of Vibrio parahaemolyticus from Aquatic Food Based on Target-Cyclized RCA with Dynamic Adapter Followed by LAMP
Source: Foods. 2022 Jan 26;11(3):352. doi: 10.3390/foods11030352 (PMC8834026; doi:10.3390/foods11030352)
Supplement: Supplementary file 1 [file foods-11-00352-s001.zip]

Archive with 1 entries (1 files):
- foods-1559027-supplementary.pdf
